# Supplementary material for: Predictive Validity of the Snatch Pull Force-Velocity Profile to Determine the Snatch One Repetition-Maximum in Male and Female Elite Weightlifters
Source: J Funct Morphol Kinesiol. 2021 Apr 16;6(2):35. doi: 10.3390/jfmk6020035 (PMC8167790; doi:10.3390/jfmk6020035)
Supplement: Supplementary file 1 [file jfmk-06-00035-s001.zip]

Archive with 1 entries (1 files):
- jfmk-1180583-supplementary.pdf
